# Supplementary material for: Amphiphilic Styrene-Based Pyrene Derivatives: Tunable Aggregation Luminescence and Their Photo-Induced Dimerization Behavior
Source: Molecules. 2025 Apr 11;30(8):1719. doi: 10.3390/molecules30081719 (PMC12029862; doi:10.3390/molecules30081719)
Supplement: Supplementary file 1 [file molecules-30-01719-s001.zip]

Archive with 1 entries (1 files):
- molecules-3509833-supplementary.pdf
